# Supplementary material for: Spherical Carbon Derived from Sustainable Sources and Decorated with Silver Nanoparticles as a Catalyst for Hydrogen Release
Source: Materials (Basel). 2025 Oct 27;18(21):4912. doi: 10.3390/ma18214912 (PMC12609952; doi:10.3390/ma18214912)
Supplement: Supplementary file 1 [file materials-18-04912-s001.zip]

Archive with 1 entries (1 files):
- materials-3904840-supplementary.pdf
